# Supplementary material for: Taxonomic implications from morphological and anatomical studies in the section Stenodiptera from the genus Grammosciadium (Apiaceae)
Source: PhytoKeys. 2016 Aug 9;(68):73–89. doi: 10.3897/phytokeys.68.9089 (PMC5029132; doi:10.3897/phytokeys.68.9089)
Supplement: XML Treatment for Grammosciadium pterocarpum Boiss. subsp. bilgilii [file phytokeys.68.9089-treatment1.xml]

<!DOCTYPE tp:taxon-treatment
  PUBLIC "-//TaxonX//DTD Taxonomic Treatment Publishing DTD v0 20100105//EN" "tax-treatment-NSO.dtd">
<tp:taxon-treatment xmlns:tp="http://www.plazi.org/taxpub"><tp:treatment-meta><kwd-group><label>Taxon classification</label><kwd><named-content content-type="kingdom">Plantae</named-content></kwd><kwd><named-content content-type="order">Apiales</named-content></kwd><kwd><named-content content-type="family">Apiaceae</named-content></kwd></kwd-group><mixed-citation publication-type="journal"><person-group><name><surname>Bani</surname><given-names>Barış</given-names></name><name><surname>Ulusoy</surname><given-names>Fatma</given-names></name><name><surname>Karakaya</surname><given-names>Muhammet Ali</given-names></name><name><surname>Koch</surname><given-names>Marcus A.</given-names></name></person-group><article-title>Taxonomic implications from morphological and anatomical studies in the section <italic><tp:taxon-name><tp:taxon-name-part taxon-name-part-type="section">Stenodiptera</tp:taxon-name-part></tp:taxon-name></italic> from the genus <italic><tp:taxon-name><tp:taxon-name-part taxon-name-part-type="genus">Grammosciadium</tp:taxon-name-part></tp:taxon-name></italic> (<tp:taxon-name><tp:taxon-name-part taxon-name-part-type="family">Apiaceae</tp:taxon-name-part></tp:taxon-name>)</article-title><source>PhytoKeys</source><day>9</day><month>8</month><year>2016</year><volume>2016</volume><issue>68</issue><fpage>73</fpage><lpage>89</lpage><pub-id pub-id-type="doi">10.3897/phytokeys.68.9089</pub-id></mixed-citation></tp:treatment-meta><tp:nomenclature><tp:taxon-name>
              <tp:taxon-name-part taxon-name-part-type="genus">Grammosciadium</tp:taxon-name-part>
              <tp:taxon-name-part taxon-name-part-type="species">pterocarpum</tp:taxon-name-part>
              <tp:taxon-name-part taxon-name-part-type="authority">Boiss.</tp:taxon-name-part>
              <tp:taxon-name-part taxon-name-part-type="infraspecific-rank">subsp.</tp:taxon-name-part>
              <tp:taxon-name-part taxon-name-part-type="subspecies">bilgilii</tp:taxon-name-part>
              <object-id xmlns:xlink="http://www.w3.org/1999/xlink" content-type="ipni" xlink:type="simple">urn:lsid:ipni.org:names:60472798-2</object-id>
            </tp:taxon-name><tp:taxon-authority>B.Bani</tp:taxon-authority><tp:taxon-status xmlns:xlink="http://www.w3.org/1999/xlink" xlink:type="simple">subsp. n.</tp:taxon-status><xref ref-type="fig" rid="F3">Figs 3</xref><xref ref-type="fig" rid="F4">, 4</xref><xref ref-type="fig" rid="F5">, 5</xref><xref ref-type="fig" rid="F6">, 6</xref></tp:nomenclature><tp:treatment-sec sec-type="diagnosis" id="SECID0EQIBG"><title>Diagnosis.</title><p>The new subspecies is similar to <tp:taxon-name><tp:taxon-name-part taxon-name-part-type="genus">Grammosciadium</tp:taxon-name-part> <tp:taxon-name-part taxon-name-part-type="species">pterocarpum</tp:taxon-name-part> <tp:taxon-name-part taxon-name-part-type="infraspecific-rank">subsp.</tp:taxon-name-part> <tp:taxon-name-part taxon-name-part-type="subspecies">pterocarpum</tp:taxon-name-part></tp:taxon-name>, but mainly differs from it by the fruits with the narrower wings of lateral ribs (0.5–0.8 mm, not 1–3.1 mm).</p></tp:treatment-sec><tp:treatment-sec sec-type="material" id="SECID0EEJBG"><title>Type.</title><p>Turkey. B3 Eskişehir: around of Yarımca village, clearings of oak woodland, 1250 m, 20.06.2014, <italic>B.Bani 6983</italic>, <italic>E.D.Güner</italic> (holotype <named-content xmlns:xlink="http://www.w3.org/1999/xlink" content-type="dwc:institutional_code" xlink:type="simple">GAZI</named-content>!).</p><p>Perennial, erect, branched (at third node or above) herbs. Rootstock with remaining of elder leaf bases. Stem 35–50 cm long and 0.15–0.40 mm broad (just below the first node), angular, prominently or slightly striate, always smooth, white, green or purplish at base. Basal leaves petiolate; petioles 2.5-8 cm long, broadly sheathed towards base, always smooth, prominently ribbed, canaliculate or flat, angular or triangular. Lamina 5–pinnatisect, 5.5–12 cm long, glabrous, linear-elliptic in outline; primary segments 0.5-1.3 cm long, distance between primary segments 0.4–1.5 cm long; ultimate segments 2–4 mm long, mucronate at apex. Lower leaf sheaths mostly connate at base, with stipular segments at margins; stipular segments sessile or shortly petiolate. Upper leaves similar but decreasing in size upwards. Bracts 3-6, trisect or up to 1–3–pinnatisect, 0.6–1.6 cm long; rarely narrowly sheathed; segments 0.3-0.7 cm, always smooth, mucronate at apex. Rays 5–9, unequal, 2.5–5.5 cm. Bracteoles 5-7, trisect to 1–pinnatisect, 0.35-0.65 cm long, always smooth. Flowers male only or hermaphrodite, 8-18, slightly radiate. Pedicels of male flowers 0.15–0.6 cm long. Sepals 0.14–0.5 mm long, smooth, patent or erect. Petals cordate, with long central oil duct, largest petal 2.8–3.5 mm long. Stamens 5; longest filament 1.3–2 mm long. Fruiting pedicels 3.5–5 mm long. Fruits, 9–16 per umbellule, oblong or narrowly lanceolate, 0.7–1.1 × 0.1 cm; each mericarp has 5 primary ribs and four secondary ribs alternating with the primary ribs; lateral ribs winged; wings 0.5–0.8 mm. Stylopodium minute up to 0.5 mm long. Styles divergent, 0.8–1 mm, uninerved on outer side. Flowering May–June; fruiting June–July.</p></tp:treatment-sec><tp:treatment-sec sec-type="etymology" id="SECID0ETJBG"><title>Etymology.</title><p>We dedicate this new subspecies in memory of our dear colleague Dr. Bilgehan Bilgili who passed away in 2015.</p><fig id="F3" position="float" orientation="portrait"><label>Figure 3.</label><caption><p>Primer segments of basal leaves in the section <italic><tp:taxon-name><tp:taxon-name-part taxon-name-part-type="section">Stenodiptera</tp:taxon-name-part></tp:taxon-name></italic>. <bold>A–M</bold> <tp:taxon-name><tp:taxon-name-part taxon-name-part-type="genus">Grammosciadium</tp:taxon-name-part> <tp:taxon-name-part taxon-name-part-type="species">pterocarpum</tp:taxon-name-part> <tp:taxon-name-part taxon-name-part-type="infraspecific-rank">subsp.</tp:taxon-name-part> <tp:taxon-name-part taxon-name-part-type="subspecies">pterocarpum</tp:taxon-name-part></tp:taxon-name> (<bold>A</bold> <italic>B.Bani</italic> 6966 <bold>D</bold> <italic>B.Bani</italic> 6825 <bold>E</bold> <italic>B.Bani</italic> 6820 <bold>F</bold> <italic>B.Bani</italic> 6997 <bold>G</bold> <italic>B.Bani</italic> 6999 <bold>H</bold> <italic>B.Bani</italic> 6994 <bold>I</bold> <italic>B.Bani</italic> 6931 <bold>J</bold> <italic>B.Bani</italic> 6977 <bold>K</bold> <italic>B.Bani</italic> 6976 <bold>L</bold> <italic>B.Bani</italic> 6932 <bold>M</bold> <italic>B.Bani</italic> 6926) <bold>B</bold> <tp:taxon-name><tp:taxon-name-part taxon-name-part-type="infraspecific-rank">subsp.</tp:taxon-name-part> <tp:taxon-name-part taxon-name-part-type="subspecies">bilgilii</tp:taxon-name-part></tp:taxon-name> (<italic>B.Bani</italic> 6983) <bold>C</bold> <tp:taxon-name><tp:taxon-name-part taxon-name-part-type="infraspecific-rank">subsp.</tp:taxon-name-part> <tp:taxon-name-part taxon-name-part-type="subspecies">sivasicum</tp:taxon-name-part></tp:taxon-name> (<italic>B.Bani</italic> 6985) <bold>N</bold> <italic><tp:taxon-name><tp:taxon-name-part taxon-name-part-type="genus">Grammosciadium</tp:taxon-name-part> <tp:taxon-name-part taxon-name-part-type="species">haussknechtii</tp:taxon-name-part></tp:taxon-name></italic> (<italic>B.Bani</italic> 6903) <bold>O</bold> <italic><tp:taxon-name><tp:taxon-name-part taxon-name-part-type="genus">Grammosciadium</tp:taxon-name-part> <tp:taxon-name-part taxon-name-part-type="species">platycarpum</tp:taxon-name-part></tp:taxon-name></italic> (<italic>B.Bani</italic> 6810). Scale bar represents 5 mm.</p></caption><graphic xmlns:xlink="http://www.w3.org/1999/xlink" xlink:href="phytokeys-068-073-g003.jpg" position="float" orientation="portrait" xlink:type="simple" id="oo_98718.jpg"/></fig><fig id="F4" position="float" orientation="portrait"><label>Figure 4.</label><caption><p>Stipular segments of lower leaf sheaths in the section <italic><tp:taxon-name><tp:taxon-name-part taxon-name-part-type="section">Stenodiptera</tp:taxon-name-part></tp:taxon-name></italic>. <bold>A–M</bold> <tp:taxon-name><tp:taxon-name-part taxon-name-part-type="genus">Grammosciadium</tp:taxon-name-part> <tp:taxon-name-part taxon-name-part-type="species">pterocarpum</tp:taxon-name-part> <tp:taxon-name-part taxon-name-part-type="infraspecific-rank">subsp.</tp:taxon-name-part> <tp:taxon-name-part taxon-name-part-type="subspecies">pterocarpum</tp:taxon-name-part></tp:taxon-name> (<bold>A</bold> <italic>B.Bani</italic> 6969 <bold>B</bold> <italic>B.Bani</italic> 6932 <bold>D</bold> <italic>B.Bani</italic> 6966 <bold>E</bold> <italic>B.Bani</italic> 6825 <bold>F</bold> <italic>B.Bani</italic> 6820 <bold>G</bold> <italic>B.Bani</italic> 6977 <bold>H</bold> <italic>B.Bani</italic> 6994 <bold>J</bold> <italic>B.Bani</italic> 6912 <bold>K</bold> <italic>B.Bani</italic> 6926 <bold>L</bold> <italic>B.Bani</italic> 6931 <bold>M</bold> <italic>B.Bani</italic> 6997) <bold>C</bold> <tp:taxon-name><tp:taxon-name-part taxon-name-part-type="infraspecific-rank">subsp.</tp:taxon-name-part> <tp:taxon-name-part taxon-name-part-type="subspecies">bilgilii</tp:taxon-name-part></tp:taxon-name> (<italic>B.Bani</italic> 6983) <bold>I</bold> <tp:taxon-name><tp:taxon-name-part taxon-name-part-type="infraspecific-rank">subsp.</tp:taxon-name-part> <tp:taxon-name-part taxon-name-part-type="subspecies">sivasicum</tp:taxon-name-part></tp:taxon-name> (B.B.6985) <bold>N</bold> <italic><tp:taxon-name><tp:taxon-name-part taxon-name-part-type="genus">Grammosciadium</tp:taxon-name-part> <tp:taxon-name-part taxon-name-part-type="species">haussknechtii</tp:taxon-name-part></tp:taxon-name></italic> (<italic>B.Bani</italic> 6903), O: <italic><tp:taxon-name><tp:taxon-name-part taxon-name-part-type="genus">Grammosciadium</tp:taxon-name-part> <tp:taxon-name-part taxon-name-part-type="species">platycarpum</tp:taxon-name-part></tp:taxon-name></italic> (<italic>B.Bani</italic> 6810). Scale bar represents 5 mm.</p></caption><graphic xmlns:xlink="http://www.w3.org/1999/xlink" xlink:href="phytokeys-068-073-g004.jpg" position="float" orientation="portrait" xlink:type="simple" id="oo_98721.jpg"/></fig><fig id="F5" position="float" orientation="portrait"><label>Figure 5.</label><caption><p>Fruit variations in the section <italic><tp:taxon-name><tp:taxon-name-part taxon-name-part-type="section">Stenodiptera</tp:taxon-name-part></tp:taxon-name></italic> members. <bold>A</bold> <tp:taxon-name><tp:taxon-name-part taxon-name-part-type="genus">Grammosciadium</tp:taxon-name-part> <tp:taxon-name-part taxon-name-part-type="species">pterocarpum</tp:taxon-name-part> <tp:taxon-name-part taxon-name-part-type="infraspecific-rank">subsp.</tp:taxon-name-part> <tp:taxon-name-part taxon-name-part-type="subspecies">bilgilii</tp:taxon-name-part></tp:taxon-name> (<italic>B.Bani</italic> 6983) <bold>B</bold> <tp:taxon-name><tp:taxon-name-part taxon-name-part-type="genus">Grammosciadium</tp:taxon-name-part> <tp:taxon-name-part taxon-name-part-type="species">pterocarpum</tp:taxon-name-part> <tp:taxon-name-part taxon-name-part-type="infraspecific-rank">subsp.</tp:taxon-name-part> <tp:taxon-name-part taxon-name-part-type="subspecies">sivasicum</tp:taxon-name-part></tp:taxon-name> (<italic>B.Bani</italic> 6985) <bold>C–M</bold> <tp:taxon-name><tp:taxon-name-part taxon-name-part-type="infraspecific-rank">subsp.</tp:taxon-name-part> <tp:taxon-name-part taxon-name-part-type="subspecies">pterocarpum</tp:taxon-name-part></tp:taxon-name> (<bold>C</bold> <italic>B.Bani</italic> 6969 <bold>D</bold> <italic>B.Bani</italic> 6926 <bold>E</bold> <italic>B.Bani</italic> 6932 <bold>F</bold> <italic>B.Bani</italic> 6999 <bold>G</bold> <italic>B.Bani</italic> 6994 <bold>H</bold> <italic>B.Bani</italic> 6977 <bold>I</bold> <italic>B.Bani</italic> 6885 <bold>K</bold> <italic>B.Bani</italic> 6931 <bold>L</bold> Type of <italic><tp:taxon-name><tp:taxon-name-part taxon-name-part-type="genus">Grammosciadium</tp:taxon-name-part> <tp:taxon-name-part taxon-name-part-type="species">schischkinii</tp:taxon-name-part></tp:taxon-name></italic> <bold>M</bold> <italic>B.Bani</italic> 6872) <bold>N</bold> <italic><tp:taxon-name><tp:taxon-name-part taxon-name-part-type="genus">Grammosciadium</tp:taxon-name-part> <tp:taxon-name-part taxon-name-part-type="species">platycarpum</tp:taxon-name-part></tp:taxon-name></italic> (<italic>B.Bani</italic> 6850) <bold>O</bold> <italic><tp:taxon-name><tp:taxon-name-part taxon-name-part-type="genus">Grammosciadium</tp:taxon-name-part> <tp:taxon-name-part taxon-name-part-type="species">haussknechtii</tp:taxon-name-part></tp:taxon-name></italic> (<italic>B.Bani</italic> 6903).</p></caption><graphic xmlns:xlink="http://www.w3.org/1999/xlink" xlink:href="phytokeys-068-073-g005.jpg" position="float" orientation="portrait" xlink:type="simple" id="oo_98723.jpg"/></fig><fig id="F6" position="float" orientation="portrait"><label>Figure 6.</label><caption><p>Transvers section of mericarps. <bold>A</bold> <tp:taxon-name><tp:taxon-name-part taxon-name-part-type="genus">Grammosciadium</tp:taxon-name-part> <tp:taxon-name-part taxon-name-part-type="species">pterocarpum</tp:taxon-name-part> <tp:taxon-name-part taxon-name-part-type="infraspecific-rank">subsp.</tp:taxon-name-part> <tp:taxon-name-part taxon-name-part-type="subspecies">sivasicum</tp:taxon-name-part></tp:taxon-name> (<italic>B.Bani</italic> 6985) <bold>B</bold> <italic><tp:taxon-name><tp:taxon-name-part taxon-name-part-type="genus">Grammosciadium</tp:taxon-name-part> <tp:taxon-name-part taxon-name-part-type="species">haussknechtii</tp:taxon-name-part></tp:taxon-name></italic> (<italic>B.Bani</italic> 6903) <bold>C</bold> <tp:taxon-name><tp:taxon-name-part taxon-name-part-type="genus">Grammosciadium</tp:taxon-name-part> <tp:taxon-name-part taxon-name-part-type="species">pterocarpum</tp:taxon-name-part> <tp:taxon-name-part taxon-name-part-type="infraspecific-rank">subsp.</tp:taxon-name-part> <tp:taxon-name-part taxon-name-part-type="subspecies">bilgilii</tp:taxon-name-part></tp:taxon-name> (<italic>B.Bani</italic> 6983) <bold>D</bold> <italic><tp:taxon-name><tp:taxon-name-part taxon-name-part-type="genus">Grammosciadium</tp:taxon-name-part> <tp:taxon-name-part taxon-name-part-type="species">platycarpum</tp:taxon-name-part></tp:taxon-name></italic> (<italic>B.Bani</italic> 6810) <bold>E</bold> <tp:taxon-name><tp:taxon-name-part taxon-name-part-type="genus">Grammosciadium</tp:taxon-name-part> <tp:taxon-name-part taxon-name-part-type="species">pterocarpum</tp:taxon-name-part> <tp:taxon-name-part taxon-name-part-type="infraspecific-rank">subsp.</tp:taxon-name-part> <tp:taxon-name-part taxon-name-part-type="subspecies">pterocarpum</tp:taxon-name-part></tp:taxon-name> (<italic>B.Bani</italic> 6932). cm-vt: commissural vittae. dr-vb: dorsal vascular bundle. dr-vt: dorsal vittae. end: endepidermis. ens: endosperm. fn: funiculus. fn-vt: funicular vittae. int: integument. pt: pterenchyma. vl-vb: vallecular vascular bundle. vl-vt: vallecular vittae.</p></caption><graphic xmlns:xlink="http://www.w3.org/1999/xlink" xlink:href="phytokeys-068-073-g006.jpg" position="float" orientation="portrait" xlink:type="simple" id="oo_98724.jpg"/></fig></tp:treatment-sec></tp:taxon-treatment>
