# Supplementary material for: Taxonomic implications from morphological and anatomical studies in the section Stenodiptera from the genus Grammosciadium (Apiaceae)
Source: PhytoKeys. 2016 Aug 9;(68):73–89. doi: 10.3897/phytokeys.68.9089 (PMC5029132; doi:10.3897/phytokeys.68.9089)
Supplement: XML Treatment for Grammosciadium pterocarpum Boiss. subsp. sivasicum [file phytokeys.68.9089-treatment2.xml]

<!DOCTYPE tp:taxon-treatment
  PUBLIC "-//TaxonX//DTD Taxonomic Treatment Publishing DTD v0 20100105//EN" "tax-treatment-NSO.dtd">
<tp:taxon-treatment xmlns:tp="http://www.plazi.org/taxpub"><tp:treatment-meta><kwd-group><label>Taxon classification</label><kwd><named-content content-type="kingdom">Plantae</named-content></kwd><kwd><named-content content-type="order">Apiales</named-content></kwd><kwd><named-content content-type="family">Apiaceae</named-content></kwd></kwd-group><mixed-citation publication-type="journal"><person-group><name><surname>Bani</surname><given-names>Barış</given-names></name><name><surname>Ulusoy</surname><given-names>Fatma</given-names></name><name><surname>Karakaya</surname><given-names>Muhammet Ali</given-names></name><name><surname>Koch</surname><given-names>Marcus A.</given-names></name></person-group><article-title>Taxonomic implications from morphological and anatomical studies in the section <italic><tp:taxon-name><tp:taxon-name-part taxon-name-part-type="section">Stenodiptera</tp:taxon-name-part></tp:taxon-name></italic> from the genus <italic><tp:taxon-name><tp:taxon-name-part taxon-name-part-type="genus">Grammosciadium</tp:taxon-name-part></tp:taxon-name></italic> (<tp:taxon-name><tp:taxon-name-part taxon-name-part-type="family">Apiaceae</tp:taxon-name-part></tp:taxon-name>)</article-title><source>PhytoKeys</source><day>9</day><month>8</month><year>2016</year><volume>2016</volume><issue>68</issue><fpage>73</fpage><lpage>89</lpage><pub-id pub-id-type="doi">10.3897/phytokeys.68.9089</pub-id></mixed-citation></tp:treatment-meta><tp:nomenclature><tp:taxon-name>
              <tp:taxon-name-part taxon-name-part-type="genus">Grammosciadium</tp:taxon-name-part>
              <tp:taxon-name-part taxon-name-part-type="species">pterocarpum</tp:taxon-name-part>
              <tp:taxon-name-part taxon-name-part-type="authority">Boiss.</tp:taxon-name-part>
              <tp:taxon-name-part taxon-name-part-type="infraspecific-rank">subsp.</tp:taxon-name-part>
              <tp:taxon-name-part taxon-name-part-type="subspecies">sivasicum</tp:taxon-name-part>
              <object-id xmlns:xlink="http://www.w3.org/1999/xlink" content-type="ipni" xlink:type="simple">urn:lsid:ipni.org:names:60472799-2</object-id>
            </tp:taxon-name><tp:taxon-authority>B.Bani</tp:taxon-authority><tp:taxon-status xmlns:xlink="http://www.w3.org/1999/xlink" xlink:type="simple">subsp. n.</tp:taxon-status><xref ref-type="fig" rid="F3">Figs 3</xref><xref ref-type="fig" rid="F4">, 4</xref><xref ref-type="fig" rid="F5">, 5</xref><xref ref-type="fig" rid="F6">, 6</xref><!--PageBreak--></tp:nomenclature><tp:treatment-sec sec-type="diagnosis" id="SECID0EF3BG"><title>Diagnosis.</title><p>The new subspecies is similar to <tp:taxon-name><tp:taxon-name-part taxon-name-part-type="genus">Grammosciadium</tp:taxon-name-part> <tp:taxon-name-part taxon-name-part-type="species">pterocarpum</tp:taxon-name-part> <tp:taxon-name-part taxon-name-part-type="infraspecific-rank">subsp.</tp:taxon-name-part> <tp:taxon-name-part taxon-name-part-type="subspecies">pterocarpum</tp:taxon-name-part></tp:taxon-name> and <italic><tp:taxon-name><tp:taxon-name-part taxon-name-part-type="genus">Grammosciadium</tp:taxon-name-part> <tp:taxon-name-part taxon-name-part-type="species">platycarpum</tp:taxon-name-part></tp:taxon-name></italic>, but mainly differs from <tp:taxon-name><tp:taxon-name-part taxon-name-part-type="genus">Grammosciadium</tp:taxon-name-part> <tp:taxon-name-part taxon-name-part-type="species">pterocarpum</tp:taxon-name-part> <tp:taxon-name-part taxon-name-part-type="infraspecific-rank">subsp.</tp:taxon-name-part><!--PageBreak--><tp:taxon-name-part taxon-name-part-type="subspecies">pterocarpum</tp:taxon-name-part></tp:taxon-name> by the fruits with two oil ducts in funiculus, and it differs from <italic><tp:taxon-name><tp:taxon-name-part taxon-name-part-type="genus">Grammosciadium</tp:taxon-name-part> <tp:taxon-name-part taxon-name-part-type="species">platycarpum</tp:taxon-name-part></tp:taxon-name></italic> by its shorter fruits (0.9–1.1 cm, not 1.2–1.8 cm) and lower leaf sheaths without distinctly stalked stipular segments.</p></tp:treatment-sec><tp:treatment-sec sec-type="material" id="SECID0E34BG"><title>Type.</title><p>Turkey. B6 Sivas: Zara, around of Taşgöze village, steppe, 1920 m, 07.07.2014, <italic>B.Bani 6985</italic>, <italic>M.A.Karakaya</italic> (holotype <named-content xmlns:xlink="http://www.w3.org/1999/xlink" content-type="dwc:institutional_code" xlink:type="simple">GAZI</named-content>!).</p><p>Perennial, erect, branched (at third node or above) or unbranched herbs. Rootstock with remaining of elder leaf bases. Stem 23–46 cm long and 0.2–0.4 mm broad (just below the first node), angular, prominently or slightly striate, scabrid or smooth, white, green or purplish at base. Basal leaves petiolate; petioles 6.5–11.5 cm long, broadly sheathed towards base; always smooth, prominently ribbed, canaliculate or flat, angular or triangular. Lamina 4-5–pinnatisect, 5.5–12 cm long, glabrous, gla<!--PageBreak-->brous, linear-elliptic in outline; primary segments 0.4–1 cm long, distance between primary segments 0.7–1.3 cm long; ultimate segments 3–5 mm long, mucronate at apex. Upper leaves similar but decreasing in size upwards. Bracts 3–6, trisect or up to 1–2 pinnatisect, (0.7–2.3 cm long; never with hyaline margin; segments 0.3–0.75 cm, always glabrous, mucronate at apex. Rays 7–11, unequal, 2–5 cm. Bracteoles 5–8, mostly simple and rarely trisect or 1-pinnatisect, 0.3–1 cm long, always glabrous. Flowers male only or hermaphrodite, 8–14, slightly radiate. Pedicels of male flowers 0.3–0.5 cm long. Sepals 0.1–0.5 mm long, smooth, patent or erect. Petals cordate, with long central oil duct, largest petal to 3 mm long. Stamens 5; longest filament to 1.5 mm long. Fruiting pedicels 2–5 mm long. Fruits, 2–10 per umbellule, linear-oblong, 0.9–1.1×0.1–0.11 cm long; each mericarp has 5 primary ribs and four secondary ribs alternating with the primary ribs; lateral ribs winged; wings 0.5-1.1 mm. Stylopodium minute up to 0.6 mm long. Styles divergent, ca. 1 mm, uninerved on outer side. Flowering May–June; fruiting June–July.</p></tp:treatment-sec><tp:treatment-sec sec-type="etymology" id="SECID0EO5BG"><title>Etymology.</title><p>The epithet of this new subspecies derived from Sivas province of Turkey where this taxon is distributed.</p><p>Primary leaf segments of basal leaves are shown in Figure <xref ref-type="fig" rid="F3">3</xref>. <italic><tp:taxon-name><tp:taxon-name-part taxon-name-part-type="genus">Grammosciadium</tp:taxon-name-part> <tp:taxon-name-part taxon-name-part-type="species">haussknechtii</tp:taxon-name-part></tp:taxon-name></italic> is distinctly different with the linear oblong leaf segments. <italic><tp:taxon-name><tp:taxon-name-part taxon-name-part-type="genus">Grammosciadium</tp:taxon-name-part> <tp:taxon-name-part taxon-name-part-type="species">platycarpum</tp:taxon-name-part></tp:taxon-name></italic>, <tp:taxon-name><tp:taxon-name-part taxon-name-part-type="genus">Grammosciadium</tp:taxon-name-part> <tp:taxon-name-part taxon-name-part-type="species">pterocarpum</tp:taxon-name-part> <tp:taxon-name-part taxon-name-part-type="infraspecific-rank">subsp.</tp:taxon-name-part> <tp:taxon-name-part taxon-name-part-type="subspecies">bilgilii</tp:taxon-name-part></tp:taxon-name> and one population of <tp:taxon-name><tp:taxon-name-part taxon-name-part-type="genus">Grammosciadium</tp:taxon-name-part> <tp:taxon-name-part taxon-name-part-type="species">pterocarpum</tp:taxon-name-part> <tp:taxon-name-part taxon-name-part-type="infraspecific-rank">subsp.</tp:taxon-name-part> <tp:taxon-name-part taxon-name-part-type="subspecies">pterocarpum</tp:taxon-name-part></tp:taxon-name> (<italic>B.Bani</italic> 6966) have lanceolate primary segments. The others do have ovate-lanceolate to orbicular leaf shapes. Stipular segments which are shown in Figure <xref ref-type="fig" rid="F4">4</xref> are quite similar each other except stipular segments of <italic><tp:taxon-name><tp:taxon-name-part taxon-name-part-type="genus">Grammosciadium</tp:taxon-name-part> <tp:taxon-name-part taxon-name-part-type="species">platycarpum</tp:taxon-name-part></tp:taxon-name></italic> which are long pedicellate. As shown in Figure <xref ref-type="fig" rid="F5">5</xref>, the fruits are ordered from narrowly winged to broadly winged one. The width of fruit wings is very highly variable character. It is impossible to distinguish <italic><tp:taxon-name><tp:taxon-name-part taxon-name-part-type="genus">Grammosciadium</tp:taxon-name-part> <tp:taxon-name-part taxon-name-part-type="species">schischkinii</tp:taxon-name-part></tp:taxon-name></italic> with wider fruit wings which was previously used as diagnostic character. This species has clearly similar fruits with fruits of<!--PageBreak--> <tp:taxon-name><tp:taxon-name-part taxon-name-part-type="infraspecific-rank">subsp.</tp:taxon-name-part> <tp:taxon-name-part taxon-name-part-type="subspecies">pterocarpum</tp:taxon-name-part></tp:taxon-name>. <italic><tp:taxon-name><tp:taxon-name-part taxon-name-part-type="genus">Grammosciadium</tp:taxon-name-part> <tp:taxon-name-part taxon-name-part-type="species">haussknechtii</tp:taxon-name-part></tp:taxon-name></italic>, <italic><tp:taxon-name><tp:taxon-name-part taxon-name-part-type="genus">Grammosciadium</tp:taxon-name-part> <tp:taxon-name-part taxon-name-part-type="species">platycarpum</tp:taxon-name-part></tp:taxon-name></italic> and <tp:taxon-name><tp:taxon-name-part taxon-name-part-type="genus">Grammosciadium</tp:taxon-name-part> <tp:taxon-name-part taxon-name-part-type="species">pterocarpum</tp:taxon-name-part> <tp:taxon-name-part taxon-name-part-type="infraspecific-rank">subsp.</tp:taxon-name-part> <tp:taxon-name-part taxon-name-part-type="subspecies">bilgilii</tp:taxon-name-part></tp:taxon-name> and <tp:taxon-name><tp:taxon-name-part taxon-name-part-type="infraspecific-rank">subsp.</tp:taxon-name-part> <tp:taxon-name-part taxon-name-part-type="subspecies">sivasicum</tp:taxon-name-part></tp:taxon-name> have relatively narrow winged fruits than the fruits of <tp:taxon-name><tp:taxon-name-part taxon-name-part-type="infraspecific-rank">subsp.</tp:taxon-name-part> <tp:taxon-name-part taxon-name-part-type="subspecies">pterocarpum</tp:taxon-name-part></tp:taxon-name>. Figure <xref ref-type="fig" rid="F4">4</xref> present the fruit anatomical structure of all taxa in the section <italic><tp:taxon-name><tp:taxon-name-part taxon-name-part-type="section">Stenodiptera</tp:taxon-name-part></tp:taxon-name></italic>. <italic><tp:taxon-name><tp:taxon-name-part taxon-name-part-type="genus">Grammosciadium</tp:taxon-name-part> <tp:taxon-name-part taxon-name-part-type="species">platycarpum</tp:taxon-name-part></tp:taxon-name></italic> and <tp:taxon-name><tp:taxon-name-part taxon-name-part-type="genus">Grammosciadium</tp:taxon-name-part> <tp:taxon-name-part taxon-name-part-type="species">pterocarpum</tp:taxon-name-part> <tp:taxon-name-part taxon-name-part-type="infraspecific-rank">subsp.</tp:taxon-name-part> <tp:taxon-name-part taxon-name-part-type="subspecies">sivasicum</tp:taxon-name-part></tp:taxon-name> share similar character of presence of two funicular oil ducts in transverse section of mericarps (Figure <xref ref-type="fig" rid="F6">6</xref>).</p></tp:treatment-sec><tp:treatment-sec><!--Section generated to contain objects referenced in tp:taxon-treatment.--><fig id="F3" position="float" orientation="portrait"><label>Figure 3.</label><caption><p>Primer segments of basal leaves in the section <italic><tp:taxon-name><tp:taxon-name-part taxon-name-part-type="section">Stenodiptera</tp:taxon-name-part></tp:taxon-name></italic>. <bold>A–M</bold> <tp:taxon-name><tp:taxon-name-part taxon-name-part-type="genus">Grammosciadium</tp:taxon-name-part> <tp:taxon-name-part taxon-name-part-type="species">pterocarpum</tp:taxon-name-part> <tp:taxon-name-part taxon-name-part-type="infraspecific-rank">subsp.</tp:taxon-name-part> <tp:taxon-name-part taxon-name-part-type="subspecies">pterocarpum</tp:taxon-name-part></tp:taxon-name> (<bold>A</bold> <italic>B.Bani</italic> 6966 <bold>D</bold> <italic>B.Bani</italic> 6825 <bold>E</bold> <italic>B.Bani</italic> 6820 <bold>F</bold> <italic>B.Bani</italic> 6997 <bold>G</bold> <italic>B.Bani</italic> 6999 <bold>H</bold> <italic>B.Bani</italic> 6994 <bold>I</bold> <italic>B.Bani</italic> 6931 <bold>J</bold> <italic>B.Bani</italic> 6977 <bold>K</bold> <italic>B.Bani</italic> 6976 <bold>L</bold> <italic>B.Bani</italic> 6932 <bold>M</bold> <italic>B.Bani</italic> 6926) <bold>B</bold> <tp:taxon-name><tp:taxon-name-part taxon-name-part-type="infraspecific-rank">subsp.</tp:taxon-name-part> <tp:taxon-name-part taxon-name-part-type="subspecies">bilgilii</tp:taxon-name-part></tp:taxon-name> (<italic>B.Bani</italic> 6983) <bold>C</bold> <tp:taxon-name><tp:taxon-name-part taxon-name-part-type="infraspecific-rank">subsp.</tp:taxon-name-part> <tp:taxon-name-part taxon-name-part-type="subspecies">sivasicum</tp:taxon-name-part></tp:taxon-name> (<italic>B.Bani</italic> 6985) <bold>N</bold> <italic><tp:taxon-name><tp:taxon-name-part taxon-name-part-type="genus">Grammosciadium</tp:taxon-name-part> <tp:taxon-name-part taxon-name-part-type="species">haussknechtii</tp:taxon-name-part></tp:taxon-name></italic> (<italic>B.Bani</italic> 6903) <bold>O</bold> <italic><tp:taxon-name><tp:taxon-name-part taxon-name-part-type="genus">Grammosciadium</tp:taxon-name-part> <tp:taxon-name-part taxon-name-part-type="species">platycarpum</tp:taxon-name-part></tp:taxon-name></italic> (<italic>B.Bani</italic> 6810). Scale bar represents 5 mm.</p></caption><graphic xmlns:xlink="http://www.w3.org/1999/xlink" xlink:href="phytokeys-068-073-g003.jpg" position="float" orientation="portrait" xlink:type="simple" id="oo_98718.jpg"/></fig><fig id="F4" position="float" orientation="portrait"><label>Figure 4.</label><caption><p>Stipular segments of lower leaf sheaths in the section <italic><tp:taxon-name><tp:taxon-name-part taxon-name-part-type="section">Stenodiptera</tp:taxon-name-part></tp:taxon-name></italic>. <bold>A–M</bold> <tp:taxon-name><tp:taxon-name-part taxon-name-part-type="genus">Grammosciadium</tp:taxon-name-part> <tp:taxon-name-part taxon-name-part-type="species">pterocarpum</tp:taxon-name-part> <tp:taxon-name-part taxon-name-part-type="infraspecific-rank">subsp.</tp:taxon-name-part> <tp:taxon-name-part taxon-name-part-type="subspecies">pterocarpum</tp:taxon-name-part></tp:taxon-name> (<bold>A</bold> <italic>B.Bani</italic> 6969 <bold>B</bold> <italic>B.Bani</italic> 6932 <bold>D</bold> <italic>B.Bani</italic> 6966 <bold>E</bold> <italic>B.Bani</italic> 6825 <bold>F</bold> <italic>B.Bani</italic> 6820 <bold>G</bold> <italic>B.Bani</italic> 6977 <bold>H</bold> <italic>B.Bani</italic> 6994 <bold>J</bold> <italic>B.Bani</italic> 6912 <bold>K</bold> <italic>B.Bani</italic> 6926 <bold>L</bold> <italic>B.Bani</italic> 6931 <bold>M</bold> <italic>B.Bani</italic> 6997) <bold>C</bold> <tp:taxon-name><tp:taxon-name-part taxon-name-part-type="infraspecific-rank">subsp.</tp:taxon-name-part> <tp:taxon-name-part taxon-name-part-type="subspecies">bilgilii</tp:taxon-name-part></tp:taxon-name> (<italic>B.Bani</italic> 6983) <bold>I</bold> <tp:taxon-name><tp:taxon-name-part taxon-name-part-type="infraspecific-rank">subsp.</tp:taxon-name-part> <tp:taxon-name-part taxon-name-part-type="subspecies">sivasicum</tp:taxon-name-part></tp:taxon-name> (B.B.6985) <bold>N</bold> <italic><tp:taxon-name><tp:taxon-name-part taxon-name-part-type="genus">Grammosciadium</tp:taxon-name-part> <tp:taxon-name-part taxon-name-part-type="species">haussknechtii</tp:taxon-name-part></tp:taxon-name></italic> (<italic>B.Bani</italic> 6903), O: <italic><tp:taxon-name><tp:taxon-name-part taxon-name-part-type="genus">Grammosciadium</tp:taxon-name-part> <tp:taxon-name-part taxon-name-part-type="species">platycarpum</tp:taxon-name-part></tp:taxon-name></italic> (<italic>B.Bani</italic> 6810). Scale bar represents 5 mm.</p></caption><graphic xmlns:xlink="http://www.w3.org/1999/xlink" xlink:href="phytokeys-068-073-g004.jpg" position="float" orientation="portrait" xlink:type="simple" id="oo_98721.jpg"/></fig><fig id="F5" position="float" orientation="portrait"><label>Figure 5.</label><caption><p>Fruit variations in the section <italic><tp:taxon-name><tp:taxon-name-part taxon-name-part-type="section">Stenodiptera</tp:taxon-name-part></tp:taxon-name></italic> members. <bold>A</bold> <tp:taxon-name><tp:taxon-name-part taxon-name-part-type="genus">Grammosciadium</tp:taxon-name-part> <tp:taxon-name-part taxon-name-part-type="species">pterocarpum</tp:taxon-name-part> <tp:taxon-name-part taxon-name-part-type="infraspecific-rank">subsp.</tp:taxon-name-part> <tp:taxon-name-part taxon-name-part-type="subspecies">bilgilii</tp:taxon-name-part></tp:taxon-name> (<italic>B.Bani</italic> 6983) <bold>B</bold> <tp:taxon-name><tp:taxon-name-part taxon-name-part-type="genus">Grammosciadium</tp:taxon-name-part> <tp:taxon-name-part taxon-name-part-type="species">pterocarpum</tp:taxon-name-part> <tp:taxon-name-part taxon-name-part-type="infraspecific-rank">subsp.</tp:taxon-name-part> <tp:taxon-name-part taxon-name-part-type="subspecies">sivasicum</tp:taxon-name-part></tp:taxon-name> (<italic>B.Bani</italic> 6985) <bold>C–M</bold> <tp:taxon-name><tp:taxon-name-part taxon-name-part-type="infraspecific-rank">subsp.</tp:taxon-name-part> <tp:taxon-name-part taxon-name-part-type="subspecies">pterocarpum</tp:taxon-name-part></tp:taxon-name> (<bold>C</bold> <italic>B.Bani</italic> 6969 <bold>D</bold> <italic>B.Bani</italic> 6926 <bold>E</bold> <italic>B.Bani</italic> 6932 <bold>F</bold> <italic>B.Bani</italic> 6999 <bold>G</bold> <italic>B.Bani</italic> 6994 <bold>H</bold> <italic>B.Bani</italic> 6977 <bold>I</bold> <italic>B.Bani</italic> 6885 <bold>K</bold> <italic>B.Bani</italic> 6931 <bold>L</bold> Type of <italic><tp:taxon-name><tp:taxon-name-part taxon-name-part-type="genus">Grammosciadium</tp:taxon-name-part> <tp:taxon-name-part taxon-name-part-type="species">schischkinii</tp:taxon-name-part></tp:taxon-name></italic> <bold>M</bold> <italic>B.Bani</italic> 6872) <bold>N</bold> <italic><tp:taxon-name><tp:taxon-name-part taxon-name-part-type="genus">Grammosciadium</tp:taxon-name-part> <tp:taxon-name-part taxon-name-part-type="species">platycarpum</tp:taxon-name-part></tp:taxon-name></italic> (<italic>B.Bani</italic> 6850) <bold>O</bold> <italic><tp:taxon-name><tp:taxon-name-part taxon-name-part-type="genus">Grammosciadium</tp:taxon-name-part> <tp:taxon-name-part taxon-name-part-type="species">haussknechtii</tp:taxon-name-part></tp:taxon-name></italic> (<italic>B.Bani</italic> 6903).</p></caption><graphic xmlns:xlink="http://www.w3.org/1999/xlink" xlink:href="phytokeys-068-073-g005.jpg" position="float" orientation="portrait" xlink:type="simple" id="oo_98723.jpg"/></fig><fig id="F6" position="float" orientation="portrait"><label>Figure 6.</label><caption><p>Transvers section of mericarps. <bold>A</bold> <tp:taxon-name><tp:taxon-name-part taxon-name-part-type="genus">Grammosciadium</tp:taxon-name-part> <tp:taxon-name-part taxon-name-part-type="species">pterocarpum</tp:taxon-name-part> <tp:taxon-name-part taxon-name-part-type="infraspecific-rank">subsp.</tp:taxon-name-part> <tp:taxon-name-part taxon-name-part-type="subspecies">sivasicum</tp:taxon-name-part></tp:taxon-name> (<italic>B.Bani</italic> 6985) <bold>B</bold> <italic><tp:taxon-name><tp:taxon-name-part taxon-name-part-type="genus">Grammosciadium</tp:taxon-name-part> <tp:taxon-name-part taxon-name-part-type="species">haussknechtii</tp:taxon-name-part></tp:taxon-name></italic> (<italic>B.Bani</italic> 6903) <bold>C</bold> <tp:taxon-name><tp:taxon-name-part taxon-name-part-type="genus">Grammosciadium</tp:taxon-name-part> <tp:taxon-name-part taxon-name-part-type="species">pterocarpum</tp:taxon-name-part> <tp:taxon-name-part taxon-name-part-type="infraspecific-rank">subsp.</tp:taxon-name-part> <tp:taxon-name-part taxon-name-part-type="subspecies">bilgilii</tp:taxon-name-part></tp:taxon-name> (<italic>B.Bani</italic> 6983) <bold>D</bold> <italic><tp:taxon-name><tp:taxon-name-part taxon-name-part-type="genus">Grammosciadium</tp:taxon-name-part> <tp:taxon-name-part taxon-name-part-type="species">platycarpum</tp:taxon-name-part></tp:taxon-name></italic> (<italic>B.Bani</italic> 6810) <bold>E</bold> <tp:taxon-name><tp:taxon-name-part taxon-name-part-type="genus">Grammosciadium</tp:taxon-name-part> <tp:taxon-name-part taxon-name-part-type="species">pterocarpum</tp:taxon-name-part> <tp:taxon-name-part taxon-name-part-type="infraspecific-rank">subsp.</tp:taxon-name-part> <tp:taxon-name-part taxon-name-part-type="subspecies">pterocarpum</tp:taxon-name-part></tp:taxon-name> (<italic>B.Bani</italic> 6932). cm-vt: commissural vittae. dr-vb: dorsal vascular bundle. dr-vt: dorsal vittae. end: endepidermis. ens: endosperm. fn: funiculus. fn-vt: funicular vittae. int: integument. pt: pterenchyma. vl-vb: vallecular vascular bundle. vl-vt: vallecular vittae.</p></caption><graphic xmlns:xlink="http://www.w3.org/1999/xlink" xlink:href="phytokeys-068-073-g006.jpg" position="float" orientation="portrait" xlink:type="simple" id="oo_98724.jpg"/></fig></tp:treatment-sec></tp:taxon-treatment>
